# Supplementary material for: Gundelia tournefortii: Fractionation, Chemical Composition and GLUT4 Translocation Enhancement in Muscle Cell Line
Source: Molecules. 2021 Jun 22;26(13):3785. doi: 10.3390/molecules26133785 (PMC8270329; doi:10.3390/molecules26133785)
Supplement: Supplementary file 1 [file molecules-26-03785-s001.zip]

Archive with 1 entries (1 files):
- molecules-1251197-supplementary.pdf
